# Supplementary material for: Diagnostic utility of whole body CT scanning in patients with unexplained weight loss
Source: PLoS One. 2018 Jul 27;13(7):e0200686. doi: 10.1371/journal.pone.0200686 (PMC6063413; doi:10.1371/journal.pone.0200686)
Supplement: S1 File — Attached within the file are the signs, symptoms, blood test abnormalities, CT findings and eventual diagnosis of the 200 patients. (XLS) [file pone.0200686.s001.xls]

## Sheet: Data
No.	Age	Sex	Wt.Loss	Amt./Time	Referrals	Symptoms	SYM_Abnormality	Signs	Sign_Abnormality	Hb	TW	RP	LFT	TFT	ESR	CRP	FOB	Tumor Markers	Bld_Abnormality	CXR	CXR_Abn	U/S	US_Abn	Scopes	Scope_Abn	CT_Cat	CT_Type	CT_Abn	Dx	F/U	Outcome
1	48	M	Y	7kg/1mth	Gastro	N	-	N	-	N	N	N	-	N	-	-	-	-		-		-		N		4	TAP	-	N	2	Last seen for RTA - Wt.Loss cause not definted. Patient well since CT
2	31	M	Y	20kg/1year	Gastro	Y	Fever, Diarrhea	Y	Hepatomegaly	A	N	-	N	-	-	-	-	-	Thrombocytopenia, Anemic	-		-		A	Rectal/Cecal Ulcers	2	TAP	Hepatosplenomegaly	Y	1	Histo: TB ulcers. Patient HIV +ve. Patient sent back "home" for f/u
3	71	F	Y	5kg/1mth	Gen Med	Y	Melena	N	-	A	N	N	N	N	A	A	-	N	ESR 128, CRP 140, Anemic	3		-		A	Gastric Ulcer	2	TAP	?Proctitis	Y	2	Subsequently dx and last seen for RA - documented well
4	57	F	NA	NA	Oncology	Y	Cough	Y	Neck nodes	-	-	-	-	-	-	-	-	-	-	1	B/L Masses	-	-	-		1	TAP	Lung masses + nodes	Y	4	Histo: Lymphoma.
5	59	F	N	4kg/mth	Gastro	Y	Abdo Pain	N	-	N	N	N	N	-	-	-	-	N		3		2	Gallstones	A	Erosive Gastritis	3	TAP	Small RUL 4mm nodule	Y	1	Dx: Gastritis. PPI - pain resolved. Appetite back. Lung nodule resolved on private CT scan f/u
6	59	F	N	4kg/?	Gastro	N	-	N	-	N	N	N	N	-	-	-	-	A	Ca19-9: 102	-		-		-		1	TAP	RUL changes - TB	Y	1	Mycobacterium abscessus infection after BAL and was treated
7	55	M	Y	5kg/4mths	Gastro	N		N		-	-	-	-	N	-	-	-	-		-		-		A	H.Pylori Gastritis	3	TAP	Sigmoid diverticula	N	2	No diagnosis. Last seen for Knee pain post TKR
8	79	F	N	20lbs	Colorectal	Y	Abdominal Pain & Change in bowel habits	N		A	N	N	-	-	-	-	-	A	CEA 137, mild anemia	-		-		A	Sigmoid tumor	1	TAP	Sigmoid tumor - met to lung & liver	Y	1	Metastatic sigmoid tumor
9	71	M	NA	NA	Gastro	N		N		A	N	N	N	N	-	-	N	-	Minimal Anemia	-		-		A	Sigmoid polyp - not malignant	4	TAP		N	1	No further wt loss and discharged. No organic cause found
10	77	F	Y	20kg/1year	ENT	N		Y	Goitre	N	N	N	N	N	-	-	-	-		-		A	US Thy: MNG	N		1	TAP	Ant Mediastinal Mass	Y	4	Deceased(Histo: Malignant Spindle Cell tumor)
11	50	M	NA	NA	Respi	Y	LOA, Cough	N		N	N	-	-	-	-	-	-	-		1	RMZ mass	-		-		1	TAP	RUL mass	Y	4	Deceased (Adenocarcinoma)
12	72	M	Y	10kg/2mths	Respi	N	LOA	N		N	N	N	A	-	-	-	-	-		2	L hilar density	-		-		1	TAP	LLL Bronchiectasis with a 2cm soft tissue	Y	1	Diagnosis: Infective excerbation of bronchiectasis. Mass biopsied - fungal ball. Wt loss due to combination of infection
13	73	M	N	2kg/6mths	Respi	Y	Chronic Cough	N		N	N	N	-	-	-	-	-	-		-		-		-		4	TAP		N	2	No diagnosis. F/U for neck pain in 2013 - otherwise documented well
14	55	F	N	10kg/3yrs	Gen Med	N		N		N	N	N	-	-	-	-	-	N		-		-		-		3	TAP	RUL nodule	Y	1	Diagnosis: Anxiety disorder. RUL nodule stable for 3 years - dx as granulomas
15	78	M	NA	NA	Gastro	Y	Dysphagia, Bloatedness	N		A	N	N	-	-	-	-	-	-	Minimal Anemia	-		-		A	?Cardia mass - chronic gastritis	2	TAP	Borderline R hilar node, ?lower esophageal thickening	N	2	last seen for Wt loss. Stable. No diagnosis. Now f/u for heart failure
16	55	M	Y	4kg/3mths	Respi	N		N		N	N	-	-	N	-	-	-	-		2	Possible R apical nodule	-		A	Hyperplastic polyps	2	TAP	No R apical nodule. Gastral antrum polyp	Y	1	F/U OGD - normal. Hyperplastic polyps. Diagnosis: Dietary (patient cut down on carbs)
17	81	M	NA	NA	Gen Med	N		Y	Epigastric Mass	N	A	N	A	-	-	-	-	A	Ca19-9>200, raised LDH and TW	3		-		A	Gastric Tumor	1	TAP	Metastatic gastric Ca	Y	1	Gastric adenocarcinoma - no other f/u (?went private)
18	39	M	Y	40kg/2mths	Neuro	Y	Migraine	N		N	N	N	N	N	-	-	N	N		-		-		N		4	TAP		N	2	F/u for derm issues on 2013 (wt loss no further mention - patient documented well on last f/u)
19	64	M	Y	20kg/3mths	Gen Med	Y	LOA	N		N	N	A	A	-	-	-	-	-	CKD, Low Alb	3		-		A	Erosive Gastritis	2	TAP	Mediastinal and neck nodes, L lung changes	N	4	Deceased - bacterial peritonitis & pneumonia. No lymphoma after Bx. Reactive infective/inflammatory changes
20	61	M	NA	NA	Gastro	Y	Dyspepsia	N		N	N	N	N	N	-	-	-	N		-		-		A	Gastric ulcers	3	TAP	Hepatic hypodensity - subsequent US - cyst	Y	1	Presumed gastritis. After PPI wt gain after latest f/u.
21	75	M	NA	NA	Urology	Y	LOA	N		N	N	N	-	-	-	-	-	-		-		-		-		2	TAP	Bulky L adrenal	N	2	No diagnosis for Wt Loss. No further mention or work-up. Last seen for cataracts
22	57	F	Y	4kg/1mth	Gastro	Y	Bloatedness	Y	Distended Abdo	N	N	N	-	-	A	-	-	A	CEA, CA19-9, CA125, ESR raised	-		-		A	Sigmoid tumor	1	TAP	Metastatic sigmoid Ca +/- synchronous ovarian Ca	Y	1	Last seen oncology - no further f/u after (?went private)
23	49	M	Y	5kg/2mths	Gastro	Y	Epigastric lump	N	Cant find lump	N	N	N	-	-	-	-	-	N		-		-		A	H.Pylori Gastritis	2	TAP	Incisional hernia. Hyperdense ovarian cysts	N	2	Last f/u for cataract. Underwent op for ovaries - histo: hemorrhagic cysts. No cause found for weight loss
24	83	M	N	2kg/2mths	Gen Med	Y	R breast lump	Y	R breast lump	N	N	N	-	N	A	-	-	N	ESR 19	-		N	US Scrotum: N	-		3	TAP	R gynecomastia	Y	1	Diagnose as side effects of TCM for wt loss and gynecomastia
25	64	M	NA	NA	Respi	Y	Chronic cough	N		N	A	-	-	-	-	-	-	-	Raised TW	2	LLZ consolidation	-		-		3	TAP	Bronchiectasis	N	2	No cause for wt loss. Last f/u for AF. Documented well
26	55	F	N	2kg/?time	Gastro	N		N		N	N	N	-	-	-	-	-	-		-		-		A	Esophagitis/GERD	3	TAP	Bronchiolitis, Gallstones	Y	1	Diagnose as esophagitis due to GERD and treated. F/U till date no further wt loss. Atypical chest infection (atypical TB also treated)
27	47	M	Y	5kg/1mth	Gastro	Y	Pleuritic chest pain	N		N	N	N	A	-	A	-	-	A	Deranged LFT, low Ab, raised tumor markers	-		-		N		4	TAP		Y	1	Diagnose as ETOH and chronic liver disease. Poor nutrition.
28	41	M	N	4kg/?time	Gastro	Y	Change of Bowel Habits	N		N	N	N	N	-	-	-	-	N		-		-		A	Erosive Gastritis	3	TAP	Hepatic cysts	N	2	F/u for hemorrhoids. No further mention of wt loss
29	55	M	N	2kg/4mths	Gastro	Y	Diarrhea & Bloating	Y	?Abdo mass	N	A	N	N	-	-	-	-	N		-		-		A	Erosive Gastritis	4	TAP		Y	1	Diagnosed IBS - treated: no further wt loss
30	55	M	Y	20kg/1year	Gastro	Y	Numbness, Dyspepsia, Cough	Y	Clubbing	N	N	N	N	-	-	-	-	A	Raised Ca19-9	2	Lung scarring	-		A	Sigmoid tubular adenoma - low grade dysplasia	3	TAP	Pulmonary fibrosis	Y	1	Subsequently diagnose microscopic polyangitis - on f/u Rheumato
31	59	M	NA	NA	Gastro	N		N		N	N	N	-	N	-	-	-	-		-		-		A	Tubular adenoma - low grade dysplasia	4	TAP		N	1	No diagnosis. F/U no further weight loss
32	70	M	Y	10kg/2mths	Gastro	N		N		-	A	-	-	-	A	-	-	-	ESR>60, Hb 8	3		-		-		1	TAP	sealed perf of colon with liver abscess	Y	4	Deceased
33	58	F	Y	4kg/2wks	Gastro	Y	Bloatedness, N&V	Y	Distended Abdo	N	N	N	N	-	-	-	-	-		-		-		-		1	TAP	Small bowel IO due to adhesions	Y	1	Post-adhesolysis well. Last seen for thigh lump
34	74	M	Y	4kg/1mth	Gastro	Y	bloatedness, change of bowel habits	N		A	N	N	N	-	A	-	-	-	ESR 16, Minimal anemia	3		-		N		2	TAP	Rectosigmoid thickening. R adrenal nodule	N	2	No dx for wt loss. LASt f/u for AF - documented well. R adrenal nodule likely incidentaloma - stable on next CTs
35	61	F	NA	NA	Gastro	Y	Dyspepsia	Y	Abdo mass	A	N	N	-	-	A	-	-	A	Elevated CEA, ESR, Anemia	-		-		A	Duodenal mass	1	TAP	Retroperitoneal mass	Y	4	Deceased - metastatic cervical Ca
36	57	M	Y	8kg/6mths	Gastro	N		N		N	N	N	N	-	-	-	-	-		-		-		A	Colon tubular adenoma	4	TAP		Y	1	Diagnosed as malnutrition - Dietician r/v
37	49	F	Y	10kg/2yrs	Gen Med	N		N		N	N	N	N	N	A	N	-	-		3		-		-		2	TAP	Bulky Uterus	Y	1	Diagnosis: Malnutrition. On f/u dietician. US Uterus Normal
38	51	M	NA	NA	Gastro	Y	Chronic Diarrhea	N		N	A	-	-	-	-	-	-	-	TW 12	-		-		N		3	TAP	Tiny hepatic hypodensity	Y	1	Last seen by PSY: Anxiety Disorder
39	56	M	NA	NA	Gastro	Y	Jaundice	Y	Jaundice (painless)	N	N	N	A	-	-	-	-	-	Obstructive LFT	-		-		A	Tubular adenoma - low grade dysplasia	1	TAP	Cholangiocarcinoma	Y	1	On f/u for cholangiocarcinoma
40	67	M	N	10kg/?time	Gen Med	N		N		N	N	N	N	N	N	-	-	-		-		-		-		4	TAP		N	2	No dx. Last f/u for cataract
41	96	M	NA	NA	Gen Med	Y	LOA	N		N	A	N	A	-	-	-	-	-		3		-		-		3	TAP	Bilateral lung scarring	Y	1	Diagnosis: Deconditioning/normal aging. No further f/u
42	61	M	NA	NA	Gastro	Y	LOA	N		N	N	N	-	N	-	-	-	-		-		-		A	Erosive Gastritis, Esophagitis, Hiatus Hernia	3	TAP	Prostatomegaly, gallstones, Bladder calculi	N	2	No dx for wt loss. Last f/u for cardiac issues
43	73	F	NA	NA	Gastro	Y	LOA x2/12	N		N	N	A	N	N	-	-	-	-	Na 130	3		-		A	Non-erosive gastritis, colonic divert	4	TAP		N	4	No cause for wt loss. Deceased due to severe pneumonia
44	65	F	NA	NA	Gastro	N		N		N	N	N	A	N	A	-	-	-	ESR 34, AST 110, LDH 600	-		-		A	Esophageal varices	2	TAP	Liver cirrhosis + Portal HTN	Y	1	Diagnosis: Autoimmune hepatitis. Wt stable ever since Tx
45	70	M	NA	NA	Gastro	Y	Epigastric Pain	N		N	N	N	A	-	-	-	-	-	Alb 29, LDH 620	3		-		A	Non-erosive gastritis	3	TAP	Nodular lung scarring RLL	N	2	No dx for wt loss. F/u bronchiectasis RLL, latest f/u showed weight gain
46	72	M	N	3kg/time	Gen Med	Y	Nausea LOA	Y	?Jaundice	A	N	A	A	-	-	A	-	-	Hb 10, Alb 34, LDH 2928, CRP 89	3		-		-		1	TAP	Mediastinal, axillary, PC nodes	Y	1	Lymphoma
47	52	F	Y	8kg/3mths	Urology	Y	Gross hematuria	N		N	N	N	N	-	-	-	-	-		-		A	?Bladder mass	-		1	TAP	Metastatic Bladder Ca	Y	1	Scope proved bladder Ca. Went private
48	69	M	Y	9kg/2mths	Respi	Y	Cough	Y	L Rhonchi	N	A	N	-	-	-	-	-	-	Cr 129, Lactate 13	1	L lung mass	-		-		1	TAP	Lung Ca + nodes	Y	4	Deceased
49	49	F	Y	8kg/1mth	CTVS	Y	Claims dysphagia	N		N	N	N	-	-	-	-	-	-		1	R lung mass	-		-		1	TAP	RLL pleural mass	Y	1	Histo: Blastomycosis. On antifungal tx
50	55	F	NA	NA	Gen Med	Y	Generalized weakness	Y	LL prioprioception loss	A	N	N	-	N	N	-	N	-	Hb 15	-		-		A	Non-erosive gastritis	3	TAP	Uterine fibroids	N	2	No dx. Last f/u for benign scalp lump
51	47	F	NA	NA	Gastro	Y	Abdo Pain	Y	Hepatomegaly	N	N	N	A	N	-	-	-	A	Raised LFTs, Ceruloplasmin 31	-		-		A	Erosive Gastritis	1	TAP	Metastatic neuroendocrine pancreatic Ca	Y	4	Deceased
52	48	F	Y	10kg/4mths	Gen Med	N		N		N	N	N	N	N	N	N	-	N		-		-		N		3	TAP	Fibroids	N	2	No dx. Last f/u for Alzheimer
53	81	M	N	3-4kg/?time	Gastro	Y	Abdo distention	N		A	N	N	-	-	-	-	-	A	Hb 12, CEA 19	3		-		A	Ascending colon tumor	5	TAP	Gallstones	Y	1	Post-op R hemicolectomy on f/u (ascending colon adenocarcinoma)
54	89	M	NA	NA	Gastro	Y	RHC pain	Y	?Epigastric mass	A	N	A	-	-	-	-	-	-	Amylase 138, Hb 12, Na 130	-		-		-		3	TAP	TB lung changes	N	2	No dx for wt loss. On f/u for LBBB (cardio)
55	77	F	Y	8kg/3mths	GS	Y	Dysphagia, Change of bowel habits	N		A	N	N	A	-	-	-	-	-	Hb 11, Alb 32	3		-		A	Ulcerated gastric tumor	2	TAP	Gastric antral wall thickening	Y	1	Adenocarcinoma, post gastrectomy
56	59	M	Y	5kg/7mths	Gastro	N		N		N	N	N	A	-	-	-	-	A	Transaminitis, elevated Ca125, antibodies +	-		-		A	Non-erosive gastritis	1	TAP	Lymphadenopathy	Y	1	Eventual diagnosis: Sjogren's
57	78	F	Y	10kg/1year	Gastro	Y	LOA	N		N	N	N	A	-	-	-	-	-	LDH 638	3		-		N		1	TAP	Pancreatic masses likely IPMN	Y	1	Hospice discharge for pancreatic masses (no histo, presume IPMN)
58	82	M	Y	8kg/6mths	Geriatrics	N		N		A	N	N	-	-	-	-	-	-	Hb 11	2	LLZ bronchiectasis	-		A	Non-erosive gastritis	3	TAP	LLL Bronchiectasis	Y	1	Diagnose as Alzheimer and functional decline
59	67	M	Y	6kg/6mths	Neuro	Y	Change of bowel habits	N		N	N	N	N	-	-	-	-	-		3		-		N		3	TAP	Hepatic, Renal cysts, lung calcifed granulomas	N	2	No dx. On f/u for Parkinson's
60	71	M	N	10kg/9years	Endocrine	N		N		N	N	N	N	N	-	-	-	-		3		-		-		3	TAP	R apical TB changes	N	2	No dx. On f/u for Diabetes
61	63	M	NA	NA	Gastro	Y	Abdo Pain	N		N	N	N	N	N	-	-	-	-		-		-		A	Non-erosive gastritis	1	TAP	RUL spiculated mass 1cm	Y	4	Deceased. TB meningoencephalitis. Wt Loss attributed to TB
62	75	M	NA	NA	Gen Med	Y	LOA, change of bowel habits	Y	Hepatomegaly	N	A	N	-	-	-	-	-	-	Pancytopenia	2	Bibasal reticulonodular changes	-		-		1	TAP	Bilateral nodular lung nodules (infective)	Y	1	Diagnosed HIV. Varicella zoster lung infection
63	66	M	NA	NA	GS	N		Y	Inguinal hernia	-	-	-	-	-	-	-	-	-		-		-		A	D1 ulcer	3	TAP	B/L LL Bronchiectasis	Y	4	Diagnosed as depression. Patient deceased from pneumonia
64	48	M	Y	9kg/10mths	Gastro	Y	Abdo Discomfort	N		N	N	N	N	N	-	-	-	N		3		-		N		3	TAP	Few prominent paratracheal nodes	Y	1	Diagnose as dyspepsia from GERD, on active f/u
65	58	M	Y	3.5kg/1mth	Gastro	Y	Abdo Pain	N		N	N	N	N	N	-	-	-	-		3		-		N		3	TAP	Tiny hepatic hypodensity	Y	1	Diagnosed as depression
66	57	F	NA	NA	Gastro	Y	Epigastric Pain	N		N	N	N	N	N	-	-	-	N		3		-		A	Erosive Duodenitis	4	TAP		Y	1	Diagnosed as duodenitis. Patient non-resident and discharged
67	75	F	Y	0.08	Gastro	Y	Dysphagia	N		N	N	N	N	N	-	-	-	-		3		-		N		4	TAP		Y	1	Diagnosed as anxiety disorder
68	84	F	Y	40%/5mths	Geriatrics	Y	LOA, dysphagia	N		A	N	N	A	N	-	A	-	-	CRP 24, Alb 30, Hb 9	2	LL Bronchiectasis	-		A	Non-erosive gastritis	3	TAP	Bronchiectasis LL	Y	1	Decline NGT. Resultant severe malnutrition
69	71	M	Y	8kg/4mths	Gen Med	Y	LOA, Constipation	N		A	A	N	-	-	A	A	N	-	Hb 11, TW 12, CRP 88, ESR 66	2	Bronchiectasis	-		-		3	TAP	RLL bronchiectasis	N	4	AMI - deceased
70	78	M	NA	NA	Gen Med	Y	Abdo Pain, blood streak stool	N		A	N	N	A	-	-	-	-	-	Hb 8, Alb 28	3		-		N		4	TAP		Y	4	Deceased from perforated small bowel ulcer (deemed not suitable for surgery due to comorbids)
71	43	M	NA	NA	Gastro	Y	Back Pain	N		N	N	N	N	-	-	-	-	A	Ca19-9>30000	-		-		-		1	TAP	Metastatic pancreatic Ca	Y	4	Deceased
72	77	M	NA	NA	Respi	N		N		A	A	N	A	N	-	-	-	-	TW 12, Hb 10, Alb 32	1	RUL nodule	2	Gallstones	-		1	TAP	RUL dominant nodule + L left nodule	Y	1	Lung Ca (not for surgery, high risk candidate)
73	44	F	Y	20kg/3yrs	Gastro	Y	Abdo Pain	N		A	A	N	N	N	-	-	-	-	TW 15, Hb 16	-		-		A	Duodenal ulcers	2	TAP	Bulky uterus and R myometrium/uterine 4cm mass	Y	1	R ovarian endometriotic cyst - diagnosed as cause of abdo pain resulting in wt loss s/p surgery
74	64	M	Y	5kg/6mths	Gastro	Y	Epi/R flank pain	Y	Tender R flank	N	N	N	-	N	-	-	-	-		-		-		A	Fundal submucosal mass	3	TAP	Small Hiatus Hernia & Gallstones	N	2	No dx for wt loss. Stable small 1cm GIST on f/u
75	29	M	Y	10kg/5mths	Gastro	Y	Generalized abdo pain	N		N	A	N	N	-	-	-	-	-		-		-		A	H.Pylori Gastritis, Proctits	4	TAP		Y	1	Diagnosed as H.Pylori Gastritis, treated with no further wt loss
76	72	M	Y	8kg/2yrs	Gen Med	N		Y	2FB Hepatomegaly	-	-	-	-	-	-	-	-	A	Ca19-9: 52	-		-		-		3	TAP	Lung scarring and emphysema	Y	1	Diagnose as poor oral intake
77	62	M	NA	NA	Gastro	Y	LOA	Y	Tea colour urine	N	N	N	N	-	-	-	-	A	CEA 76, Ca19-9 30000	3		-		-		1	TAP	Locally advanced pancreatic Ca	Y	1	Subsequently metastasize to liver
78	80	M	NA	NA	Gastro	Y	LOA	N		N	N	-	N	-	-	-	-	-		-		-		A	H.Pylori Gastritis	3	TAP	Liver hemangioma	Y	1	Diagnosed as poor oral intake on f/u with dietician
79	59	M	Y	5kg/3mths	Respi	Y	Cough	N		N	N	N	N	N	-	-	-	-		3		-		-		4	TAP		Y	1	Diagnosed as poor oral intake and poor socioeconomic issues
80	41	M	N	6kg/?time	Gastro	Y	Abdo Pain	N		-	-	-	-	-	-	-	-	-		-		-		A	Non-erosive gastritis	3	TAP	Liver cysts	N	2	No dx. Last f/u for palpitations
81	85	M	NA	NA	Geriatrics	Y	Hematuria	N		A	N	N	A	-	-	A	-	-	Hypergammaglobulin, CRP 100, Hb9	-		-		N	Cystoscope: Normal	4	TAP		N	4	AMI - deceased
82	74	M	NA	NA	Respi	Y	Cough, occasional hemoptysis	N		-	-	-	-	-	-	-	-	-		-		-		A	Tubular adenoma	1	TAP	5cm GGO RUL	Y	1	F/u Rad Onco for lung Ca
83	61	F	Y	10kg/6mths	Ortho	Y	LOA	N		N	N	N	N	N	N	-	-	-		3		-		-		4	TAP		N	2	Last f/u for back pain s/p surgery
84	38	F	NA	NA	Gastro	Y	change of bowel habit	N		N	N	N	N	-	-	N	-	-		3		-		N		4	TAP		Y	1	Diagnosed as irritable bowel syndrome
85	75	F	Y	10kg/6mths	Gastro	Y	Abdo discomfort	N		-	-	-	N	-	-	-	-	N		-		-		N		2	TAP	Obstructive CBD stone, liver cirrhosis, Pancreatic masses	Y	1	Cause of wt loss: Dementia, dysphagia and poor intake. Pancreatic lesions resolved on f/u scan, likely infective
86	74	M	NA	NA	Gastro	N		N		N	N	-	N	N	-	-	-	-		-		-		-		4	TAP		N	2	No dx. On f/u for cataracts
87	82	F	NA	NA	Gastro	N		N		N	N	N	N	-	-	A	-	-	ESR 20	3		-		A	Non-erosive gastritis, tubular adenoma	4	TAP		N	2	No dx. Follow-up for knee pain s/p TKR
88	56	M	NA	NA	Gastro	N		N		N	N	N	N	-	-	-	-	-		-		-		A	Non-erosive duodenitis	3	TAP	Gallstones	N	2	No dx. Patient on f/u for wt.loss on 2 separate occasions. Both extensively inx - normal
89	51	F	NA	NA	Gastro	Y	LOA	N		N	N	N	-	-	-	-	-	-		-		-		A	Non-erosive gastritis, colitis, terminal ileitis	3	TAP	Tiny R lung opacity	N	2	No documented diagnosis. On follow-up scopes. Lung nodule not worked up
90	58	M	Y	4kg/6mths	Upper GI	N		N		-	-	-	-	-	-	-	-	-		-		-		-		4	TAP		N	2	No dx. Last f/u for PVD
91	46	M	Y	12kg/2mths	Upper GI	N		N		-	-	-	-	-	-	-	-	-		-		-		-		3	TAP	Non-obstructive L renal calculi	N	2	No dx. Last f/u for diabetic maculopathy
92	65	F	Y	5kg/1mth	Gastro	Y	Bloating	N		A	N	N	N	N	A	-	-	-	Hb 10, ESR 29	-		-		A	Non-erosive gastritis	3	TAP	Fibroids, gallstones	N	2	No dx. Last f/u for cataract
93	73	F	Y	10kg/3mths	Gastro	Y	Lethargy	N		A	N	N	N	-	-	-	-	N	Hb 10	-		-		A	?Splenic flexure stricture	1	TAP	Localized splenic flexure tumor	Y	1	Follow-up post hemicolectomy
94	71	M	NA	NA	Rheumato	N		N		A	N	N	-	-	-	-	-	-	Hb 12, Plt 100	-		-		-		3	TAP	3mm GGO	N	1	Diagnosed as SLE. On f/u
95	69	F	NA	NA	Respi	Y	Cough	Y	Vague abdo mass	A	N	N	N	-	-	-	-	-	LDH 600, Hb 10	1	RLL pneumonia	-		-		1	TAP	RLL pneumonia	Y	4	Patient deceased from pneumonia secondaryt to swallowing impairment
96	78	F	Y	6kg/1mth	O&G	Y	LOA	Y	Pelvic mass	-	-	-	-	-	-	-	-	N		-		-		-		1	TAP	Metastatic ovarian Ca	Y	1	Palliative care
97	45	M	N	4kg/2mths	Gastro	Y	Neck lump, Fever, lehargy	Y	Neck nodes, abdo mass	A	A	N	A	-	-	-	-	-	Hb 6, TW 11, LDH 1255	-		-		N		1	TAP	Lymphoma with bowel involvement	Y	1	On f/u for malignant lymphoma
98	43	M	Y	5kg/6mths	ENT	Y	Fever, LOA	Y	Goitre, Splenomegaly	A	N	N	A	A	A	A	-	-	CRP 55, Alb 27, ALP 450, ESR 92, Hb 8, TSH 0.3	3		2	MNG	A	Infective esophagitis	2	TAP	Gross splenomegaly	Y	1	Diagnosed as HIV
99	74	F	N	3kg/?mths	Gastro	Y	Lower abdo pain	N		N	N	N	N	N	A	-	-	-	ESR 31	-		-		N		3	TAP	Gallstones	N	2	No dx. On f/u for cataracts
100	47	M	Y	25kg/8mths	Gen Med	Y	Change of bowel habits	N		N	N	N	N	N	-	-	-	-		3		-		N		3	TAP	Gallstones	Y	1	Diagnosed as anxiety disorder
101	74	F	NA	NA	Ortho	Y	Back pain	Y	?Epigastric mass	N	N	N	-	-	-	-	-	N		-		-		-		4	TAP		N	2	No dx. On f/u for neck and back pain
102	81	F	NA	NA	Hematology	Y	LL weakness, lethargy	Y	?Pelvic mass	A	N	N	A	N	-	-	-	-	Hb 10, LDH 600	3		-		-		3	TAP	Diverticulosis	Y	1	Diagnosed as functional decline frm dementia.
103	92	F	NA	NA	Gen Med	Y	Early satiety	N		A	N	A	-	-	-	-	-	-	Hb 8, Cr 113	3		-		-		3	TAP	Heart failure	N	4	Decreased from UTI
104	77	M	N	2kg/2mths	Upper GI	Y	Early satiety	N		A	N	N	A	-	-	-	-	-	Deranged LFTs, Hb 11	3		-		A	Gastric antral ulcer - ?malignant	1	TAP	Gastric cancer	Y	1	On f/u post gastrectomy
105	30	M	Y	20kg/6mths	Gen Med	Y	LOA/Epigastric Pain	N		N	N	N	N	N	A	-	-	-	ESR 30	3		-		-		4	TAP		N	2	No dx. On f/u for R shoulder pain
106	82	F	N	?kg/2weeks	Gen Med	Y	Lethargy, Abdo discomfort	N		A	N	N	A	-	A	-	-	-	ESR 66, Hb 10, ALP 250	3		-		-		1	TAP	Hepatic abscess	Y	1	On f/u for hepatic abscess and back pain
107	72	M	Y	10kg/3mths	Gastro	Y	Vomiting	N		N	N	N	-	-	-	-	-	-		3		-		A	Malignant esophageal stricture, Gastral antral irregular mucosa	1	TAP	Esophageal & Gastric cancer	Y	1	Hospice discharge
108	58	M	N	4kg/?time	Gastro	Y	LOA	N		N	N	N	N	N	N	-	-	-		-		-		A	Erosive esophagitis	4	TAP		N	2	No dx. On f/u for hemorrhoids
109	73	M	Y	10kg/8mths	Gen Med	Y	LOA	N		N	A	N	A	N	-	-	-	-	Cr 152, Alb 25	2	Lung bullae	-		A	Gastric ulcer, Colitis	2	TAP	Hepatic flexure thickening	Y	1	Final diagnosis: HIV on f/u
110	89	M	N	NA	Gastro	Y	LOA	Y	Epigastric Mass	N	N	N	-	-	-	-	-	-		3		-		A	Gastric antral mass	5	TAP		Y	1	On f/u for gastric adenocarcinoma
111	71	F	NA	NA	Gastro	Y	Epigastric Pain	N		N	N	N	N	A	-	-	-	N	Hyperthyroidism	3		-		A	Erosive gastritis	3	TAP	Incisional hernia, left kidney AML	N	2	No dx. On f/u for eye issues
112	80	F	N	4kg/?mths	Gastro	Y	Epigastric pain	N		N	N	N	N	N	-	-	-	-		3		3		A	Divert, gastric polyp (benign)_	3	TAP	Colonic divert	Y	1	On f/u for depression
113	77	F	NA	NA	Gen Med	Y	LOA	Y	Cachetic	A	N	N	A	N	-	-	-	-	Hb 9, LDH 600	3		-		N		3	TAP	5mm lung nodule	N	2	No dx. On f/u for cardiac problems
114	60	M	Y	15kg/1yr	Gastro	Y	Dysphagia, Abdo pain	N		N	N	N	N	N	A	-	-	-	ESR 26	-		-		A	Terminal ileitis	1	TAP	Tree-in-bud b/l - TB	Y	1	On f/u for TB
115	63	M	NA	NA	Gen Med	Y	Back pain	N		N	N	-	-	-	-	-	-	-		-		-		-		1	TAP	Metastatic lung Ca	Y	1	Hospice d/c
116	55	M	Y	5kg/10mths	Gastro	Y	Abdo discomfort	Y	?Epigastric mass	N	N	N	N	-	-	-	-	-		3		-		A	Non-eorosive gastritis	4	TAP		N	2	No dx. On f/u for atypical chest pain
117	75	M	Y	5kg/3mths	Gastro	Y	Pleuritic chest pain	Y	Cachetic	A	A	N	A	N	A	-	-	-	ESR 111, Hb 11, TW 11, Raised LFT	-		-		-		1	TAP	Metastastic lung cancer	Y	4	Deceased
118	76	M	NA	NA	Neurosurg	Y	RLL swelling	N		A	N	A	-	-	-	-	-	-	eGFR 37, Hb 10	3		-		-		1	TAP	Lymphadenopathy	Y	4	Lymphoma - deceased
119	68	M	NA	NA	Neuro	Y	Weakness	N		N	N	N	N	N	-	-	-	-		-		-		-		4	TAP		Y	4	Evenetually diagnosed as motor neuron disease
120	59	F	N	6kg/?time	Gastro	Y	Abdo Discomfort	N		N	N	N	N	N	-	A	-	-		-		-		N		4	TAP		N	2	No dx. Last f/u at A&E for gastritis
121	59	M	N	6kg/?time	Gastro	N		N		N	N	N	N	N	-	-	-	N		-		-		A	Non-erosive gastritis	3	TAP	Renal cysts	Y	1	Wt loss due to newly diagnosed diabetes. On f/u
122	74	M	NA	NA	Gen Med	N		N		N	N	N	-	-	A	-	-	-	ESR 78	3		-		-		3	TAP	Gallstones	N	2	No dx. On f/u for hip #
123	60	M	N	2kg/2mths	Gastro	N		N		N	N	N	-	A	N	-	-	-	Hyperthyroidism	-		-		A	Non-erosive gastritis	4	TAP		Y	1	Diagnosed as hyperthyroidism
124	77	M	Y	20kg/1mth	Gastro	Y	Vomiting	Y	Epigastric Mass	A	A	A	A	-	-	-	-	-	ALP 300, Na 129, TW 11, Hb 10	-		-		A	Duodenal ulcers	1	TAP	Metastatic pancreatic Ca	Y	4	Deceased
125	59	M	NA	NA	Respi	Y	Fever, SOB	N		N	N	N	-	-	-	-	-	-		2	B/L airspace change	-		A	Infective esophagitis	2	TAP	B/L GGO	Y	1	Newly diagnosed HIV on f/u
126	85	F	NA	NA	Gen Med	N		N		A	N	N	-	-	-	-	-	-	TW 11	3		-		-		3	TAP	Gallstones	N	2	No dx. Last f/u for cardiac issues
127	53	F	NA	NA	Gen Med	Y	Cough, change of bowel habits	N		N	N	N	N	N	-	-	-	-		3		-		A	Non-erosive gastritis	3	TAP	Bronchiectasis	Y	1	Eventual diagnosis: Poor diet. On f/u dietician
128	57	F	Y	13kg/3mths	Respi	Y	Chronic cough	N		N	N	N	N	N	-	N	-	-		3		-		A	Non-erosive gastritis	4	TAP		N	2	No dx. On f/u for asthma
129	39	F	Y	11kg/3mths	Gastro	Y	Epigastric pain	Y	Epigastric Mass	A	N	N	N	-	-	-	-	-	Hb 9	3		-		A	Thickened mucosa	1	TAP	Linitis Plastica + lung nodules	Y	1	Discharged back to Indonesia
130	57	M	Y	5kg/4mths	Endocrine	Y	change in bowel habits	N		N	N	N	N	N	-	-	-	-		-		-		A	Hiatus Hernia	3	TAP	Thyroid hypodensities	N	2	No dx. On f/u for Euthryoid MNG
131	46	M	N	7kg/?time	Gastro	Y	Chronic cough	N		N	N	N	N	N	-	-	-	-		1	RUZ cavitation	-		-		1	TAP	R apex reactivation TB	Y	1	Treated for TB. On f/u for ENT issues - ear infection
132	58	M	NA	NA	Respi	Y	Cough, Headache	N		N	N	N	N	-	-	-	-	-		1	LMZ mass	-		-		1	TAP	Metastatic lung Ca	Y	1	Last f/u for lung Ca
133	58	M	Y	6kg/9mths	Gastro	Y	Epigastric fullness	N		N	N	N	N	-	-	-	-	-		-		-		A	Non-erosive gastritis	4	TAP		Y	1	Diagnosis: Depression, on f/u
134	79	M	Y	10kg/1year	Gastro	Y	Change of bowel habtis	Y	?LIF mass	A	N	N	N	N	-	-	-	-	Hb 11	3		-		N		4	TAP		N	1	Diagnosis: dysphagia due to dementia/functional decline
135	67	M	NA	NA	Gastro	Y	Belching	N		N	N	N	N	N	A	-	-	-	ESR 13	-		-		A	Erosive gastritis	3	TAP	L renal cysts	Y	1	Final diagnosis: Aerophagia. On f/u gastro
136	78	M	NA	NA	Respi	Y	Cough, SOB	A	Reduced A/E B/L	A	N	A	A	-	-	-	-	-	Hb 6, AKI, Alb 22	2	?RMZ nodule	-		A	Benign gastric ulcer	2	TAP	Gastric mural wall thickening	N	4	No dx for wt loss. Ulcer was benign. Deceased from pneumonia
137	51	M	N	5kg/2yrs	Gastro	Y	Chronic diarrhea	N		N	A	N	A	-	N	-	-	N	TW 10, Alb 22	-		-		N		3	TAP	L renal cysts	Y	1	Diagnsosi: IBS + Hypoalbuminemia on dietician f/u
138	59	M	N	3kg/3mths	Rheumato	Y	Joint pains	N		N	A	N	N	N	A	A	-	-	TW 11, ESR 24, CRP 13	3		-		A	Colonic polyp, tubular adenoam	2	TAP	?Omental thickening ?TB	Y	1	Diagnosis: Depression and poor socioeconomic issues. Diagnostic laparoscopy and biopsy: non-specific reactive chagnes. Repeat CT omental thickening improved
139	67	F	NA	NA	Gen Med	Y	LL swelling	N		A	N	N	N	-	A	-	-	A	Ca19-9: 367, ESP 112, Hb 10	-		2	Gallstones	N		3	TAP	Gallstones	Y	1	Wt loss due to newly diagnosed RA eventually
140	38	F	NA	NA	Gen Med	Y	change of bowel habits	N		N	A	A	N	N	-	-	-	-	TW 12, K 2.9	3		-		N		2	TAP	?FNH in liver, ?rectal thickening	Y	1	Final diagnosis: anxiety disorder. Liver lesion stable on f/u. Scope normal
141	75	M	Y	7kg/1yr	GS	Y	Abdo pain	Y	?Hepatomegaly	A	-	-	-	N	-	-	-	-	Hb 11	-		-		N		4	TAP		N	2	No dx. On f/u for early dementia
142	66	M	N	3kg/2mths	Gastro	N		N		A	N	N	-	-	-	-	-	-	Hb 6	-		-		N		3	TAP	Hepatic cysts	N	2	On f/u for tinnitus
143	75	M	Y	4kg/1mth	Gastro	N		N		N	N	N	N	N	-	-	-	N		-		-		-		3	TAP	Prostaomegaly	N	2	No dx. On f/u for OA knees
144	76	M	NA	NA	Respi	Y	Cough	N		N	A	N	N	N	A	A	-	-	TW 12, ESR 51, CRP 148	3		-		-		3	TAP	Lung scarring and emphysema	Y	1	Diagnosis: Depression, on f/u
145	77	F	NA	NA	Geriatrics	Y	Constipation, giddienss	Y	Tremors	A	N	A	-	-	A	-	-	-	ESR 32, Hb 10, Na 130, K 3.3	3		-		N		3	TAP	Gallstones	Y	1	Diagnosis: Parkinson's with dysphagia
146	80	M	N	3kg/2mths	Gen Med	Y	Night sweats, LOA	N		A	A	N	A	-	-	-	-	-	TW 2, Hb 8, raised LFT	-		-		-		1	TAP	Lymphadenopathy	Y	4	Myelofibrosis with mastocytosis. Deceased
147	59	M	NA	NA	Neurosurg	Y	Constipation	N		N	N	N	N	N	N	N	-	N		3		-		A	Non-erosive gastritis	4	TAP		N	2	No dx. On f/u for hemorrhagic stroke
148	74	M	Y	10kg/2mths	Gastro	Y	LOA	N		A	A	N	N	N	A	-	-	-	TW 14, Hb 11, ESR 49	2	?R pleural thickening	-		A	Erosive gastritis	3	TAP	Lung scarring	N	2	No dx. On f/u for Gout
149	65	M	NA	NA	Neurosurg	Y	Cough	N		N	N	N	-	-	-	-	-	-		3		-		-		1	TAP	Lung TB	Y	1	TB on f/u with TTSH
150	80	M	NA	NA	Geriatrics	Y	LOA	N		A	A	N	N	-	A	-	-	-	TW 2, Hb 11, ESR 31	2	Bronchiectasis	-		A	Gastric atrophy	3	TAP	Lung scarring, L renal cyst	Y	1	Diagnosis: Dysphagia due to Parkinson's on f/u
151	71	F	Y	10kg/1yr	Respi	Y	Cough	N		N	N	N	-	-	-	-	-	N		-		-		-		3	TAP	Bronchiectasis	N	2	No dx. On f/u for stroke
152	68	F	NA	NA	Hematology	Y	Dysphagia	N		A	N	N	N	-	-	-	-	-		3		-		N		4	TAP		Y	1	Eventual diagnosis: Myelodysplastic syndrome
153	67	M	NA	NA	Colorectal	Y	Abdo Pain	N		-	-	-	-	-	-	-	-	-		-		-		A	Erosive gastritis	3	TAP	Prostatomegaly	N	2	No dx. Last f/u for sebaceous cyst removal
154	54	M	NA	NA	Gastro	N		N		N	N	-	-	N	-	-	-	-		-		-		N		1	TAP	Prominent abdo/pelvic ndoes	Y	1	Newly diagnosed HIV on f/u
155	51	M	Y	6kg/2mths	Gastro	N		N		N	N	N	N	N	-	-	-	-		-		-		A	Erosive esophagitis	4	TAP		Y	1	Diagnosis: Panic disorder
156	54	M	NA	NA	Ortho	Y	Back Pain	N		N	N	N	-	-	-	-	-	N		-		-		-		3	TAP	Gallstones	N	2	No dx for wt. loss. On f/u for back pain
157	54	M	Y	5kg/2mths	Gastro	Y	Dysphagia	N		N	N	N	A	-	-	-	-	-	LDH > 800	-		-		A	Non-erosive gastritis	1	TAP	Metastatic lung Ca	Y	1	On f/u
158	45	F	NA	NA	Colorectal	Y	Diarrhea & Bloating	N		A	N	N	N	-	-	-	-	-	Hb 16	-		-		A	Colon polyp - hyperplastic	3	TAP	Fibroid	N	2	No dx. On f/u knee pain post TKR
159	77	M	Y	4kg/2mths	Gastro	Y	Abdo discomfort	N		N	N	N	N	N	-	-	-	-		-		-		-		3	TAP	Pulmonary fibrosis	N	2	No dx. Last seen for fall
160	55	F	Y	10kg/2mths	Respi	Y	Cough	Y	Reduced A/E RL	A	N	N	N	-	-	-	-	-	Hb 16	1	R hilar mass	-		-		1	TAP	Metastatic lung Ca	Y	4	Deceased
161	84	F	Y	8kg/6mths	Gastro	N		N		N	A	N	-	N	-	-	-	-	TW 12	-		-		-		3	TAP	Renal cysts	N	2	No dx. On f/u for cataracts
162	22	M	Y	10kg/2mths	Respi	N		N		N	N	N	-	N	-	-	-	-		3		-		-		4	TAP		Y	1	Hyperthyroidism and asthma on f/u
163	79	M	Y	7kg/4years	Gastro	Y	change in bowel habits	N		N	N	N	N	N	-	-	-	-		3		-		A	Tubular adenoma	3	TAP	Stable 4mm LLL nodule	Y	1	Major depression on f/u
164	59	F	NA	NA	Colorectal	Y	change in bowel habits	N		A	A	A	N	-	-	-	-	A	Ca125 87, TW 2, Hb 5, Na 130	3		-		-		1	TAP	Rectosigmoid Ca with perf	Y	1	Rectosigmoid Ca post op on f/u
165	68	M	Y	14kg/3mths	Gastro	Y	Giddiness	N		A	N	N	N	-	-	-	-	-	Hb 7	3		-		-		3	TAP	Diverticulosis	N	2	No dx. On f/u for atrial fibrillation
166	58	M	Y	10kg/1mth	Gastro	Y	Lethargy	N		A	A	N	A	-	A	A	-	-	Hb 11, TW 16, Alb 28, CRP 44, ESR 83	-		-		A	Erosive Gastritis	4	TAP		Y	1	Eventual diagnosis: Churg Strauss syndrome
167	59	F	NA	NA	Gastro	N		N		N	N	N	N	N	N	-	-	N		-		-		N		3	TAP	Liver cysts	N	2	No dx. On f/u ENT for vertigo
168	63	M	Y	4kg/1yr	Gastro	N		N		N	N	N	N	-	-	-	-	-		3		-		N		3	TAP	Renal cysts	N	2	No dx. On f/u for knee pain (ortho)
169	55	M	Y	7kg/3mths	Gen Med	Y	Epigastric discomfort	N		N	N	N	N	N	-	-	-	-		3		-		A	Erosive esophagitis	3	TAP	L renal cyst	N	2	No dx. On f/u for cataracts
170	68	M	Y	4kg/1mth	Gastro	Y	Change of bowel habit	N		N	N	N	N	N	-	-	-	N		3		-		N		3	TAP	Gallstones	N	2	No dx. On f/u for cataracts
171	50	F	Y	10kg/6mths	Gen Med	Y	Lethargy	Y	?Hepatomegaly	N	N	N	N	N	-	-	-	-		3		-		-		3	TAP	Hepatic cysts	N	1	Diagnosis: Anxiety disorder
172	68	F	Y	5kg/1mth	Gastro	Y	Epigastric pain	N		N	N	N	N	-	-	-	-	A	Ca19-9 >3000	3		-		A	Non-erosive gastritis	1	TAP	Locally advanced pancreatic Ca	Y	4	Deceased
173	62	F	Y	13kg/3mths	Gastro	N		N		N	N	N	N	N	-	-	-	-		3		-		N		3	TAP	R renal calculi	N	2	No dx. On f/u for renal colic
174	79	M	NA	NA	Respi	Y	Pleuritic chest pain	Y	R pleural effusion	N	N	N	-	-	-	-	-	-		1	R lung whiteout	-		-		1	TAP	Metastatic lung Ca	Y	4	Deceased
175	84	F	Y	11kg/1year	Gastro	N		N		N	N	N	N	N	-	-	-	N		-		-		A	Non-erosive gastritis	3	TAP	Small 2.5cm infrarenal aortic aneurysm	N	5	F/u scan in shows lung tumor, not seen retrospectively
176	75	F	Y	4kg/1mth	Gastro	Y	Abdo Pain	N		N	N	A	N	N	-	-	-	N	K 5.3	-		-		A	Non-erosive gastritis	2	TAP	Bulky cervix/uterus	N	2	No dx. On f/u for lumbar spine DDD
177	60	M	N	3kg/?mths	Gastro	Y	Lethargy	N		A	N	N	A	N	-	-	-	A	Hb11, deranged LFTs, CEA 8	2	Lung scarring	-		A	Erosive esophagitis	2	TAP	Liver cirrhosis	Y	1	Diagnosis: Poor nutrition from alcoholism. Last f/u for hip #
178	54	F	N	8kg/?time	Gastro	N		N		N	N	N	N	N	-	-	-	-		-		-		N		3	TAP	Fibroids	N	2	No dx. Pt well. On f/u for routine pap smear
179	71	M	Y	3kg/1mth	Gastro	N		N		N	N	N	N	-	-	-	-	-		3		-		A	Infective esophagitis	3	TAP	Renal cysts	Y	1	Diagnosed as fungal/candida esophagitis. Last f/u for tinnitus
180	56	M	NA	NA	Gastro	Y	Jaundice	Y	Jaundice	-	-	-	-	-	-	-	-	A	Ca19-9 > 20000	-		-		-		1	TAP	Metastatic pancreatic Ca	Y	1	On hospice f/u
181	73	M	NA	NA	Respi	Y	Cough	N		N	A	-	-	-	-	-	-	-		2	Old TB changes	-		-		3	TAP	Old TB changes	N	2	No dx. Last f/u for dementia
182	62	M	N	13kg/?time	Gastro	Y	LOA	Y	Liver mass	N	N	N	N	N	-	-	-	A	AFP 74	-		-		-		1	TAP	Metastatic HCC	Y	1	On f/u for HCC
183	59	M	Y	23kg/6mths	Colorectal	Y	Lethargy	Y	Epigastric Mass	A	A	N	-	A	-	-	-	A	Hb 7, TW 11, CEA 43, ALP 260	-		-		A	Malignant gastric ulcer	1	TAP	Metastatic gastric Ca	Y	1	Transferred to Malaysia hospital
184	37	M	Y	17kg/1year	Gastro	Y	Abdo Pain & Constipation	N		N	N	N	N	N	-	-	-	-		-		-		A	Non-erosive gastritis	4	TAP		N	2	No dx. Back to Singapore for health screening
185	70	F	Y	20kg/6mths	Gen Med	N		N		A	A	N	N	N	A	A	-	N	Hb 9, TW 15, CRP 40, ESR 60	-		-		N		4	TAP		N	2	No dx. On f/u for atrial fibrillation
186	61	F	N	8kg/?time	Gen Med	Y	Lethargy	Y	L supraclav node	A	A	N	N	-	-	-	-	-	TW 1, Hb 8	-		-		N		1	TAP	Lymphoma	Y	4	Deceased
187	69	F	NA	NA	Gen Med	N		Y	Cachetic	N	N	N	N	N	N	N	-	N		2	Bronchiectasis	-		-		3	TAP	Bronchiectasis	N	2	No dx. Last f/u for dementia screening
188	65	F	Y	4kg/1mth	Gen Med	Y	Fever	Y	?Oral thrush	N	N	N	N	N	A	A	-	N	CRP 15, ESR 73	3		-		N		3	TAP	Uterine fibroids	N	2	No dx. Last f/u O&G for fibroids
189	66	F	Y	5kg/3mths	Gen Med	Y	Dysphagia	N		-	-	-	N	-	-	N	-	-		-		-		N		3	TAP	Tailgut cyst	N	2	No dx. Last f/u for hemorrhoids
190	74	F	NA	NA	Geriatrics	Y	SOB	N		N	N	N	-	-	-	-	-	-		-		-		A	Erosive Gastritis	3	TAP	Hepatic cysts	Y	1	Diagnosis: Dementia and depression on f/u
191	70	F	NA	NA	Gen Med	Y	Dizziness	N		-	-	-	-	-	-	-	-	-		-		-		N		3	TAP	Hepatic and renal cysts	N	2	No dx. On f/u for heart failure
192	75	M	Y	18kg/1yr	Gen Med	N		Y	Cervical nodes	N	N	N	N	N	-	-	-	-		3		-		-		3	TAP	Pleural calcifications	N	2	No dx. Last f/u for AMI
193	46	F	NA	NA	Gen Med	Y	Back pain	Y	?Left back mass	-	-	-	-	-	-	-	-	-		-		-		-		1	TAP	R thyroid mass with bone mets	Y	1	Metastatic follicular thyroid Ca d/c to hospice
194	45	M	NA	NA	ID	Y	Lethargy	N		A	N	N	A	-	-	-	-	-	Hb 8, Alb 27	3		-		A	Duodenal erosions	4	TAP		Y	1	Final diagnosis: HIV
195	69	F	Y	9kg/1yr	Endocrine	Y	Vomiting	N		A	N	N	-	-	-	-	-	-	Hb 10	1	RLZ opacity	-		A	Ulcerative gastric cardia lesion	1	TAP	Extensive mets with no definite origin	Y	4	Metastatic gastric Ca - deceased
196	71	F	Y	6kg/10mths	Gastro	N		N		-	-	-	-	-	-	-	-	-		-		-		A	Duodenal erosions	4	TAP		N	2	No dx. On f/u for glaucoma
197	57	F	Y	3kg/1mth	Gynae	Y	Abdo Pain, change of bowel habots	Y	Pelvic mass	N	N	N	N	-	-	-	-	-		-		-		-		1	TAP	Metastatic Ovarian Ca	Y	1	Status post THBSO. D/c back to Indonesia after operation
198	45	F	Y	NA	NA	Y	Abdo Distention	Y	Massive ascites	A	N	N	N	-	-	-	-	-	Hb 9	-		-		N		1	TAP	Metastatic Ovarian Ca	Y	1	Status post THBSO, omentectomy. D/c back to Indonesia
199	82	M	Y	7kg/1yr	Cardio	N		N		N	N	N	N	N	-	-	-	N		3		-		N		4	TAP		N	2	No dx. Last f/u for BPH
200	72	M	NA	6kg/?time	Geriatrics	Y	Giddiness	N		N	N	N	N	N	-	-	-	N		-		2	Liver hemangioma	A	Non-erosive gastritis	3	TAP	Liver hemangioma	N	2	No dx. Last f/u for cataract

## Sheet: Diagnosis Confirmation
Groups	1	2	3	4
Biopsy/Surgery	48	8	1	2
Imaging	5 (liver abscess, pneumonia, palliative met pan, HCC etc)	6	5
Clinical + Biochemical	3 (HIV, Sgoren)	6	4	6
Clinical			20	10
Biochem
Scope			2	2
No diagnosis		1	48	23
Biopsy/Surgery	48	8	1	2
Imaging	5	6	5
Scope			2	2
Clinical +/- Biochemical	3	7	72	39

## Sheet: Sheet2
Causes of Wt Loss
	Thyroid	1
	Lung	10
	Mediastinal mass (Spindle cell)	1
	GI (Colon)	5
Malignancies	GI (Gastric)	8
	Pancreas	7
	HCC	1
	Cholangiocarcinoma	1
	Lymphoma	5
	Bladder	1
	Cervix	1
	Ovarian	3
	Myelofibrosis	2
	HIV	7
Infection	TB	5
	Blastomycosis	1
Non-malignant GI causes	Gastritis	4
	Duodenitis	1
	Esophagitis	2
	IBD	1
	IBS	2
	Aerophagia	1
Occult sepsis	Pneumonia	2
	Sealed perf colon/liver abscess	1
	Hepatic abscess	1
Autoimmune	Polyangitis	1
	Auto.Hepatitis	1
	Sjogren's	1
	SLE	1
	RA	1
	Churg Strauss	1
	Depression	8
PSY	Anxiety Disorder	7
	Dementia	4
Drug side effects	TCM	1
Dietary	Voluntary	1
	Alcoholism	1
	Malnutrition	9
	Deconditioning	1
	Parkinson with dysphagia	2
No diagnosis	80
Misc	Endometriotic cyst	1
	MND	1
	Diabetes	1
	Hyperthyroidism	2
F/u got tumor (176)	1

## Sheet: Definitions
Wt Loss: Y - Fits criteria, N - Does not fit criteria, NA - no objective data	Criteria:
Symptoms and Signs: Y - Present, N - Absent
Blood Tests - A: Abnormal. N: Normal
CXR and US
1 - Abnormal
2 - Incidental findings
3 - Normal
Subtype
1 - CT shows cause of weight loss or malignancy	Malignancy, non-malignant GI causes, Infection/Sepsis
2 - CT shows incidental anomaly/possible malignancy which may account for weight loss	Lung nodule (<5mm), Adrenal nodules, Hepatosplenomegaly, Bowel wall thickening, Cirrhosis, Ovarian cysts (indeterminate)
3 - CT shows incidental anomaly not related to weight loss	Chronic lung conditions (e.g. fibrosis, chronic TB changes), renal/hepatic cysts, benign liver lesions (e.g. hemangioma), gallstones and fibroids
4 - CT is completely normal
5 - CT normal but f/u turn out to be tumor	Blue - revisit case by case. Green - unsure which category
6 - CT say abnormal but turned out normal
F/U
1 - Patient f/u for wt.loss
2 - Patient was f/u due to other reasons and not to wt.loss
3 - Lost to f/u for various reasons (non-resident and patient did not return)
4 - Deceased
Wt Loss - Whether it fits universal critieria for Wt Loss

## Sheet: Inclusion & Exclusion Criteria
Inclusion Criteria
Patients who present with weight loss (clinically or subjectively significant)
Only patients with contrast enhanced whole body scans
Exclusion Criteria
Patient with known malignancy or metastases
Non-contrast, Non-whole body scans and targeted scans (e.g. CT Liver, Pancreas etc.)
Patients with both unknown diagnosis & inadequate follow-up
